# Supplementary material for: Transcription factors in microalgae: genome-wide prediction and comparative analysis
Source: BMC Genomics. 2016 Apr 11;17:282. doi: 10.1186/s12864-016-2610-9 (PMC4827209; doi:10.1186/s12864-016-2610-9)
Supplement: Additional file 1: Table S1. — Source datasets. Table listing the reference of the genomic data used in this study. (XLSX 11 kb) [file 12864_2016_2610_MOESM1_ESM.xlsx]

## Sheet: Feuil1
	Additional file 1: Source datasets
	Organism	Souche	Phylum	Genome size (MB)	Gene number	Source	Publication
	Tisochrysis lutea	CCAP 927/14	Haptophyta	58.7	13273	Home made
	Emiliania huxleyi	CCMP1516	Haptophyta	167.68	38549	http://genome.jgi.doe.gov/haptophyta/haptophyta.info.html	Read et al. (2013)
	Pavlova sp (transcriptome)	CCMP459	Haptophyta			http://camera.crbs.ucsd.edu/mmetsp/details.php?id=MMETSP1139
	Phaeodactylum tricornutum	CCAP1055/1	Stramenopile (diatom)	27.45	10398	http://genome.jgi.doe.gov/Phatr2/Phatr2.home.html	Bowler et al. (2008)
	Nannochloropsis gaditana	CCMP526	Stramenopile (Eustigmatophyta)	33.99	3558	http://nannochloropsis.genomeprojectsolutions-databases.com/	Radakovits et al. (2012)
	Chlamydomonas reinhardtii	CC-503 cw92 mt+	Chlorophyta	121	15143	http://genome.jgi.doe.gov/Chlre4/Chlre4.home.html	Merchant et al. (2007)
	Porphyridium purpureum	DBLAB2	Rhodophyta	19.7	8355	http://cyanophora.rutgers.edu/porphyridium/	Bhattacharya et al. (2013)
