# Supplementary material for: Transcription factors in microalgae: genome-wide prediction and comparative analysis
Source: BMC Genomics. 2016 Apr 11;17:282. doi: 10.1186/s12864-016-2610-9 (PMC4827209; doi:10.1186/s12864-016-2610-9)
Supplement: Additional file 2: Table S2. — Sources for the self-build TF database. Table listing sources for the building of the self-build transcription factor database. (XLSX 11 kb) [file 12864_2016_2610_MOESM2_ESM.xlsx]

## Sheet: Feuil1
	Additional file2: Sources for the self-build TF database
	Online data base	web link	publication	organisms retrieved
	PlantTFDB v3.0	http://planttfdb.cbi.pku.edu.cn/	Jin et al. (2014)	A. thaliana, Bathycoccus prasinos, Chlorella sp NC64A, Coccomyxa sp C-169, Micromonas pusilla CCMP1545, Micromonas sp RCC299, Ostreococcus lucimarinus CCE9901, Ostreococcus sp RCC809, Ostreococcus tauri OTH95, Volvox carteri
	plntfdb v3.0	http://plntfdb.bio.uni-potsdam.de/v3.0/	Perez-Rodriguez et al. (2010)	A. thaliana, Chlorella sp NC64A, Coccomyxa sp C-169, Micromonas pusilla CCMP1545, Micromonas sp RCC299, Ostreococcus lucimarinus CCE9901, Ostreococcus tauri OTH95, Cyanidioschyzon merolae 10D, Galdieria sulfuraria
	JGI	http://genome.jgi-psf.org/Thaps3/Thaps3.home.html	Armbrust et al. (2004)	Thalassiosira pseudonana CCMP1335
	DBD: Transcription factor prediction database v2.0	http://www.transcriptionfactor.org/index.cgi?Home	Wilson et al. (2008)	Saccharomyces cerevisiae
	cTFbase	http://bioinformatics.zj.cn/cTFbase/Home.php	Wu et al. (2007)	All TFs from the 31 cyanobacterial strains
